# Supplementary material for: To boost or to CRUNCH? Effect of effortful encoding on episodic memory in older adults is dependent on executive functioning
Source: PLoS One. 2017 Mar 22;12(3):e0174217. doi: 10.1371/journal.pone.0174217 (PMC5362088; doi:10.1371/journal.pone.0174217)
Supplement: S2 File — Original data set of all measurements mentioned in this manuscript. (XLSX) [file pone.0174217.s002.xlsx]

## Sheet: Sheet1
subject	Age	Gender	Education	MMSE	NLV_IQ	MentalControl	MentalArithmetic_norm	BackwardDigitSpan_norm	LogicMemory1_norm	LogicMemory2_norm	WordPairAssociation1_norm	WordPairAssociation2_norm	Acc_d_1	Acc_d_2	Acc_d_3	Acc_d_4	Acc_s_1	Acc_s_2	Acc_s_3	Acc_s_4	RT_d_1	RT_d_2	RT_d_3	RT_d_4	RT_s_1	RT_s_2	RT_s_3	RT_s_4	MB	EF	EF_group	d-prime_d_1	d-prime_d_2	d-prime_d_3	d-prime_d_4	d-prime_s_1	d-prime_s_2	d-prime_s_3	d-prime_s_4
Sub100	70	male	6	29	143	8	10	13	12	14	12	12	0.722222	0.611111	0.588889	0.63	0.950617	0.932584	0.888889	0.955556	1.70726	2.2556	2.80762	3.41374	1.61419	1.87208	2.12317	2.84349	0.421054	-0.09307	1	0.146791	0.577812	0.646228	0.53479	0.024465	-0.068349	0.087487	0.069293
Sub101	78	male	6	28	145	8	14	15	8	8	12	11	0.788889	0.588889	0.533333	0.53	0.962963	0.932584	0.922222	0.766667	1.64113	2.2377	2.78583	3.33978	1.15643	1.41667	1.79125	2.79492	-0.503655	0.844832	2	0.506786	0.325405	0.637008	0.555478	0.43167	0.374648	0.536377	0.435952
Sub102	68	female	6	29	126	8	16	11	12	15	10	9	0.688889	0.577778	0.611111	0.54	0.987654	0.94382	0.922222	0.844444	1.6516	2.08427	2.51433	3.06825	1.37404	1.77674	2.21197	3.14827	0.030253	0.539791	2	0.102	0.205642	0.388622	0.584834	0.085676	0.200849	0.413488	0.065288
Sub103	68	male	7	30	133	8	19	17	17	12	10	10	0.688889	0.644444	0.611111	0.58	0.987654	0.977528	0.966667	0.922222	1.32796	1.77256	2.21949	2.65072	1.11032	1.35814	1.68375	2.31344	0.311266	1.93981	2	0.21991	0.396956	0.511971	0.501954	0.145683	0.392861	0.542951	0.516663
Sub104	69	male	7	28	140	8	10	11	6	6	11	8	0.533333	0.577778	0.644444	0.61	0.938272	0.898876	0.833333	0.7	1.32959	1.75036	2.1172	2.64442	1.17245	1.38935	1.71853	2.36759	-1.21945	-0.402667	1	0.178929	0.076909	0.178929	0.175732	0.395423	0.371749	0.301766	0.301766
Sub106	63	female	4	30	97	8	11	9	10	10	10	10	0.733333	0.611111	0.577778	0.42	0.975309	0.853933	0.877778	0.833333	1.89759	2.6201	3.21527	3.63331	1.22917	1.60012	2.12678	3.38401	-0.446263	-0.555187	1	-0.008255	0.054768	0.384989	0.029753	0.151144	0.349737	0.180298	0.234335
Sub107	63	male	5	29	122	8	15	9	11	12	13	12	0.722222	0.622222	0.655556	0.62	0.975309	0.94382	0.944444	0.722222	1.81454	2.37945	2.92213	3.52887	1.33971	1.70758	2.11533	3.04027	0.26212	0.073118	2	0.259302	0.444261	0.308723	0.416181	0.131414	-0.197045	0.21956	0.352089
Sub108	66	male	6	30	135	8	15	15	17	17	13	15	0.655556	0.588889	0.611111	0.63	0.987654	0.966292	1	0.877778	2.00481	2.61222	3.09664	3.51829	1.69713	2.07539	2.45821	3.24394	1.47307	1.00191	2	0.493785	0.896679	0.755135	0.999905	0.099861	0.429632	0.353208	0.377084
Sub110	76	male	5	30	145	8	10	12	12	13	10	10	0.677778	0.511111	0.644444	0.47	0.82716	0.876404	0.888889	0.788889	1.48436	2.00331	2.62153	3.40354	1.44667	1.66996	1.97024	2.7317	-0.033172	-0.247868	1	0.371726	0.273848	0.631339	0.517702	0.489385	0.682378	0.331854	0.512066
Sub111	69	female	5	28	119	8	11	12	7	9	17	16	0.666667	0.633333	0.566667	0.58	0.91358	0.797753	0.788889	0.688889	1.79341	2.36644	2.85169	3.40966	1.24677	1.5239	1.76349	2.38579	0.425364	-0.090792	1	0.954694	0.64694	0.444228	0.545749	0.664715	0.153426	0.598423	0.125441
Sub112	60	male	5	29	111	8	16	11	6	7	10	10	0.677778	0.611111	0.588889	0.53	0.950617	0.898876	0.977778	0.877778	1.97009	2.56983	3.01971	3.51911	1.4046	1.8249	2.32453	3.22438	-1.02952	0.539791	2	0.297906	0.523671	0.69288	0.752136	-0.188054	0.208638	0.227604	0.208638
Sub113	65	male	6	30	125	8	15	11	15	16	12	12	0.733333	0.633333	0.611111	0.57	0.975309	0.921348	0.844444	0.8	1.6079	2.13511	2.62277	3.07366	1.24163	1.48767	1.78073	2.41636	0.838253	0.382715	2	0.0573	0.454559	0.380723	0.212829	0.362918	0.41994	0.531559	0.424222
Sub114	80	female	5	28	133	8	8	12	8	9	12	15	0.544444	0.644444	0.555556	0.65	0.91358	0.853933	0.8	0.755556	1.30137	1.6931	2.01175	2.43494	1.06105	1.27509	1.48798	2.09855	-0.028576	-0.562021	1	0.058008	0.046149	0.127929	0.169824	0.26829	0.153968	0.157821	0.087087
Sub115	78	male	6	29	138	8	9	9	7	9	8	8	0.788889	0.588889	0.555556	0.51	0.925926	0.966292	0.944444	0.833333	2.12853	2.70778	3.22443	3.50466	1.49216	1.92771	2.35348	3.20538	-1.15574	-0.86934	1	0.411907	0.792035	0.715123	0.554999	0.18494	0.21615	0.113321	0.049761
Sub116	63	male	7	29	114	8	6	9	12	11	10	13	0.766667	0.633333	0.633333	0.58	0.950617	0.966292	0.955556	0.744444	2.19679	2.84791	3.41874	3.82705	1.2189	1.43907	1.82231	2.74606	0.100455	-1.34057	1	1.0793	1.0386	1.10967	1.25481	0.412279	0.355486	0.523174	0.408426
Sub117	61	male	5	29	93	8	15	11	12	14	8	7	0.622222	0.688889	0.555556	0.58	0.938272	0.932584	0.866667	0.811111	1.24211	1.43723	1.61337	1.82436	1.22755	1.44327	1.692	2.21764	-0.423973	0.382715	2	0.148127	0.154014	0.41918	0.484236	0.419837	0.616506	0.715491	0.593663
Sub118	63	male	6	28	110	8	11	8	10	9	12	15	0.744444	0.633333	0.588889	0.5	0.962963	0.932584	0.855556	0.733333	1.42769	1.87805	2.28162	2.75373	1.21455	1.44439	1.73702	2.26953	0.141589	-0.709986	1	0.456175	0.317551	0.466287	0.040508	0.364861	0.044949	0.184789	0.260329
Sub119	70	female	5	29	101	4	12	9	7	8	8	10	0.677778	0.644444	0.522222	0.42	0.703704	0.764045	0.744444	0.544444	1.65076	2.36617	3.12567	3.66788	1.33292	1.62913	2.04867	3.05656	-1.03966	-0.398111	1	0.667586	0.846515	1.35659	0.767247	-0.115448	0.411735	0.627566	0.316743
Sub120	74	female	2	28	100	8	9	9	7	6	10	10	0.722222	0.633333	0.533333	0.4	0.790123	0.640449	0.777778	0.533333	1.88892	2.68713	3.32284	3.84392	1.62876	2.25346	2.90392	4.06457	-1.02541	-0.86934	1	0.328595	0.38726	0.416375	0.227754	0.277366	0.138057	0.507826	0.503925
Sub121	62	male	6	29	97	8	9	6	12	10	7	10	0.722222	0.622222	0.611111	0.56	0.938272	0.921348	0.911111	0.788889	1.84064	2.38774	2.86002	3.44105	1.29107	1.61597	1.96131	2.7305	-0.540397	-1.33373	1	0.043298	0.043298	0.11327	0.446517	0.271641	0.357665	0.682079	0.646476
Sub122	74	male	5	30	122	8	19	19	15	19	14	12	0.666667	0.644444	0.566667	0.61	0.950617	0.94382	0.911111	0.811111	0.867926	1.14254	1.39796	1.96205	0.953206	1.20496	1.44678	2.02795	1.25738	2.24941	2	1.1623	0.886367	0.774578	1.0469	0.726437	0.747563	0.905156	0.674097
Sub123	68	male	5	30	116	8	13	7	10	10	11	13	0.722222	0.622222	0.677778	0.57	0.950617	0.898876	0.866667	0.777778	2.37939	3.10837	3.68177	3.98024	1.60009	1.92599	2.25169	2.99188	-0.062586	-0.550631	1	0.585145	0.620298	0.739514	0.554927	0.069592	0.325405	0.069592	0.53601
Sub125	64	female	6	28	128	8	10	8	13	12	14	13	0.666667	0.633333	0.655556	0.62	0.925926	0.865169	0.855556	0.722222	1.47251	1.89183	2.39106	2.92402	1.07657	1.30053	1.52473	2.18763	0.618911	-0.867062	1	0.280446	1.06591	1.06591	0.76513	0.238733	0.468396	0.528507	0.34761
Sub126	65	male	4	26	88	8	10	7	9	9	7	7	0.644444	0.611111	0.577778	0.56	0.493827	0.651685	0.577778	0.555556	1.37001	1.68737	1.96752	2.2686	1.10436	1.3002	1.50717	1.97623	-1.1722	-1.02186	1	0.14171	0.197615	0.113637	0.336999	0.453466	0.565322	-0.131022	0.285901
Sub128	65	female	4	29	78	8	4	9	6	6	8	9	0.655556	0.622222	0.511111	0.63	0.716049	0.640449	0.544444	0.577778	1.88332	2.3451	2.84991	3.35423	1.51739	1.78633	2.07135	2.81016	-1.38522	-1.65472	1	0.246345	0.402982	0.454492	0.361306	-0.052286	0.376708	0.278336	0.286463
Sub129	73	female	5	28	117	8	9	7	13	16	16	16	0.666667	0.722222	0.588889	0.45	0.901235	0.741573	0.777778	0.788889	1.20396	1.42456	1.64432	2.06146	1.16683	1.35216	1.63014	2.32825	1.41459	-1.17894	1	0.13552	0.23066	0.198427	0.104754	0.281856	0.211051	0.559545	0.193089
Sub130	72	female	4	29	102	8	14	11	10	10	14	13	0.655556	0.711111	0.588889	0.56	0.938272	0.94382	0.877778	0.844444	1.3207	1.93006	2.55342	3.21924	1.07184	1.41899	1.76249	2.58364	0.201712	0.225639	2	0.859109	1.16101	0.974516	0.818917	0.323038	0.45651	0.486566	0.530072
Sub131	61	female	5	29	115	8	11	6	13	13	15	13	0.722222	0.611111	0.611111	0.54	0.987654	0.988764	0.944444	0.833333	1.56076	1.93764	2.2793	2.76402	1.37949	1.71826	2.08419	2.9851	0.787986	-1.01958	1	0.515369	0.603517	0.515369	0.077624	0.419243	0.444558	0.352569	0.035295
sub201	65	male	7	29	100	8	14	15	7	7	9	9	0.744444	0.655556	0.644444	0.522222	0.933333	0.988889	0.944444	0.866667	1.34127	1.73117	2.15581	2.96164	1.11211	1.35054	1.63879	2.26286	-1.13106	0.844832	2	1.30919	1.60596	1.17971	1.88641	0.137512	0.250164	0.378013	0.144211
sub204	62	male	6	30	98	8	14	19	11	11	10	11	0.611111	0.733333	0.622222	0.577778	0.933333	0.977778	0.955556	0.9	1.7319	2.17144	2.67495	3.48732	1.38867	1.70469	2.04469	2.94249	-0.181679	1.46403	2	0.172876	0.655501	0.402872	0.434707	0.270787	0.233354	0.332015	0.439755
sub205	65	female	7	30	99	8	10	9	13	10	10	12	0.711111	0.744444	0.622222	0.433333	0.866667	0.911111	0.855556	0.822222	1.7611	2.33524	2.99291	3.78089	1.14345	1.4458	1.77926	2.7229	0.006036	-0.712263	1	0.225327	0.420769	0.647253	0.495056	0.201522	0.380341	0.513584	0.411647
sub210	62	female	6	30	73	8	10	11	12	13	9	10	0.811111	0.6	0.444444	0.55	0.938272	0.955056	0.911111	0.866667	1.48385	1.88026	2.25025	2.73668	1.11737	1.344	1.63924	2.42063	-0.121271	-0.402667	1	0.156289	1.35403	0.505464	0.62826	0.325531	0	0.13984	-0.271459
sub211	68	male	7	30	99	8	13	12	10	10	10	10	0.644444	0.311111	0.211111	0.33	0.925926	0.842697	0.833333	0.655556	2.19654	2.92641	3.49382	3.90733	2.02535	2.46186	2.9664	3.83239	-0.446263	0.223361	2	0.030834	0.374472	0.357844	0.604468	0.590547	0.373072	0.527952	0.80152
sub215	67	male	7	30	100	8	12	13	12	11	13	15	0.733333	0.655556	0.544444	0.52	0.938272	0.94382	0.955556	0.744444	1.57312	1.94378	2.30794	2.72815	1.42242	1.76431	2.17971	2.83343	0.561805	0.221083	2	0.505925	0.836282	0.836282	0.98195	0.279496	0.404311	0.433036	0.617139
sub219	62	female	7	30	95	8	12	11	15	15	15	13	0.611111	0.577778	0.511111	0.64	0.938272	0.955056	0.944444	0.844444	1.74357	2.26317	2.74332	3.14352	1.25761	1.65863	2.1011	2.87475	1.1201	-0.088514	1	0.564239	0.649298	0.438038	0.550769	0.143911	-0.015733	0.199266	0.371122
sub220	61	male	6	30	93	8	11	17	11	15	13	15	0.566667	0.7	0.633333	0.75	0.888889	0.966292	0.966667	1	2.48352	2.6048	2.62746	2.45534	2.06984	1.99162	1.9927	1.83119	0.800624	0.6832	2	0.474723	0.829842	0.798392	0.653184	0.342996	0.254172	0.383949	0.584682
sub221	75	male	7	30	95	8	10	11	12	11	10	9	0.6	0.677778	0.566667	0.71	0.91358	0.88764	0.666667	0.888889	2.97144	2.77117	2.47186	2.52204	1.83135	1.62206	2.14405	1.97552	-0.293648	-0.402667	1	-0.267555	0.357939	0.387828	0.619621	0.452723	0.319962	0.24347	0.027266
sub222	65	male	7	30	98	8	18	15	19	15	17	16	0.677778	0.666667	0.633333	0.59	0.925926	0.988764	0.977778	0.966667	1.65943	2.14983	2.61848	3.25073	1.56184	2.02823	2.44321	3.27936	1.93221	1.47314	2	0.070586	0.438839	0.556768	0.671418	0.517475	0.837742	0.894086	0.719977
sub225	63	male	7	30	97	8	12	11	9	7	9	11	0.666667	0.655556	0.588889	0.57	0.925926	0.94382	0.944444	0.777778	2.07109	2.6769	3.23649	3.77526	1.38283	1.59211	1.9088	2.69037	-0.763846	-0.088514	1	0.500951	0.603853	0.669	0.96582	0.268447	0.299462	0.461263	0.656491
sub227	60	female	6	30	95	8	12	14	11	14	15	15	0.677778	0.633333	0.644444	0.59	0.975309	0.966292	0.988889	0.966667	1.71085	2.26	2.8215	3.42412	1.22418	1.5111	1.78168	2.40983	0.895847	0.375881	2	0.886806	0.795306	1.09553	0.851423	-0.082305	0.1663	0.438868	0.664558
sub261	74	male	7	29	94	8	11	15	11	10	9	8	0.755556	0.7	0.5	0.56	0.987654	0.910112	0.922222	0.922222	1.72033	2.28206	2.88105	3.43457	1.33347	2.19325	8.35851	8.35851	-0.646332	0.373604	2	0.143911	0.539193	0.38613	0.703335	-0.008373	0.160371	0.304318	0.274177
sub269	61	male	6	30	81	8	16	12	13	16	8	11	0.711111	0.588889	0.644444	0.66	0.950617	0.88764	0.844444	0.811111	1.72658	2.13345	2.46685	3.05937	1.34676	1.61654	1.94874	2.8112	0.217164	0.69459	2	0.357549	0.252561	0.511634	0.589589	0.27737	0.477891	0.309266	0.345883
sub270	63	female	6	30	92	8	7	8	10	13	14	11	0.733333	0.6	0.577778	0.61	0.950617	0.898876	0.877778	0.866667	1.25072	1.55195	1.83211	2.2372	1.04239	1.20088	1.39741	1.91763	0.247587	-1.33829	1	0.252629	0.312992	0.697438	0.711844	0.310425	0.268166	0.353724	0.070586
sub276	70	male	6	29	83	7	12	12	11	13	11	12	0.622222	0.6	0.566667	0.45	0.876543	0.921348	0.844444	0.644444	1.6694	2.39639	3.0045	3.47232	1.43265	1.9103	2.53808	3.68629	0.166897	0.066285	2	-0.008445	-0.016754	0.259916	0.370008	0.138466	0.254481	0.110576	0.476787
sub277	65	female	6	30	92	7	10	12	8	8	12	10	0.633333	0.644444	0.533333	0.51	0.790123	0.797753	0.811111	0.8	1.83853	2.48575	3.06018	3.48224	1.59036	2.72622	4.29992	4.30655	-0.602181	-0.247868	1	0.340037	0.461891	0.161007	0.33461	-0.055457	0.393173	0.064252	-0.070297
sub278	63	male	4	30	95	7	16	8	13	13	11	10	0.688889	0.577778	0.588889	0.58	1	1	0.955556	0.8	1.47966	1.89571	2.25466	2.74378	1.08038	1.32519	1.68477	2.48616	0.14001	0.075396	2	0.136341	0.390913	0.26381	0.489026	0.105312	0.105312	0.454863	0.418407
sub280	60	female	6	30	97	7	12	6	9	9	15	11	0.788889	0.688889	0.544444	0.57	0.987654	0.966292	0.977778	0.944444	1.56411	2.34435	3.05493	3.65353	1.15207	1.46605	1.8412	2.83342	-0.073298	-0.862506	1	0.586916	0.816712	1.02983	0.816712	0.03344	0.20028	0.106025	0.38592
sub281	64	male	7	30	92	8	15	14	10	10	15	11	0.755556	0.655556	0.622222	0.56	0.987654	0.966292	0.911111	0.733333	2.08176	2.68199	3.21941	3.6937	1.35782	1.69364	2.18408	3.21288	0.09276	0.84711	2	0.658992	0.533358	0.925939	0.983468	0.513121	0.598786	0.480106	0.651025
sub282	73	female	6	30	95	7	14	13	13	13	18	15	0.611111	0.722222	0.644444	0.57	0.975309	0.898876	0.911111	0.811111	1.71562	2.51469	3.17094	3.82051	1.11321	1.41336	1.8198	2.75644	1.24934	0.535236	2	0.686683	0.99526	0.776347	1.0855	0.370526	0.010176	0.04834	0.239093
sub284	62	male	7	29	100	8	16	15	8	10	11	10	0.744444	0.577778	0.655556	0.56	0.950617	0.932584	0.933333	0.877778	1.65644	2.089	2.55882	3.28357	1.62899	2.04436	2.45598	3.31673	-0.528329	1.15898	2	0.552367	0.524183	0.831787	0.692077	-0.009841	0.105567	0.336996	0.388037
sub285	77	female	6	30	85	8	15	13	12	12	6	6	0.488889	0.6	0.466667	0.61	0.925926	0.865169	0.888889	0.7	6.46855	6.46855	8.03632	7.34269	1.4432	1.83712	2.28484	3.20099	-0.860648	0.692312	2	0.632881	0.645584	0.92276	0.792751	0.416305	0.632937	0.848262	0.671743
